# Supplementary material for: Mating-Induced Transcriptome Changes in the Reproductive Tract of Female Aedes aegypti
Source: PLoS Negl Trop Dis. 2016 Feb 22;10(2):e0004451. doi: 10.1371/journal.pntd.0004451 (PMC4764262; doi:10.1371/journal.pntd.0004451)
Supplement: S1 Table — Primer sequences used in real-time PCR to validate the expression profiles of differentially expressed genes identified through RNAseq. (XLSX) [file pntd.0004451.s002.xlsx]

## Sheet: Sheet1
Gene	Primer	Sequence
Ae-RpS17(S17)	Forward	5’ ACG ACA GCA GCG AAA CTT GAA TCA 3’
	Reverse	5’ ATC TTA TTG CGC AGG GGC TTC G 3’
AAEL09685	Forward	5’ CCA CGC CAG ATA ATG TTC AAA TC3’
	Reverse	5’ GAT GTAC CGG GTG AGG TTT ATT
AAEL06414	Forward	5’ TGA GCT GAA GAT TCG TAT TGG G3’
	Reverse	5’ TGG GAT TGT ACT GTT CGT GC3’
AAEL00621	Forward	5’ GGT TCT TGT GGC CGT TTT G3’
	Reverse	5’ TCT TGC CGA ATT TCC ACC TG3’
AAEL03012	Forward	5’ CAG AAC TAT ACC GGG CAG AAG 3’
	Reverse	5’ CAA ACC CCA ATT CTC CAA ACC 3’
AAEL00545	Forward	5’ AAA GGA ACG GAG CAG TAT ACG 3’
	Reverse	5’ ACA GAC AAT CTT CAT CG CCG 3’
AAEL03841	Forward	5’ GAG GAA ACC TAT CAG GCT GC 3’
	Reverse	5’ ACT ATC ACC AAC GCC GAA TC 3’
AAEL00611	Forward	5’ TTC TGC TCA TCG GGT TGG 3’
	Reverse	5’ GTT TTC CGA CTC CTT CCA ATT TC 3’
eGFP	Forward	5’ AAA GAC CCC AAC CAG AAG 3’
	Reverse	5’ GTC CAT GCC GAG AGT GAT 3’
Actin	Forward	5' ATC GTA CGA ACT TCC CGA TG 3'
	Reverse	5' GAA CGA TGG CTG GAA GAG AG 3'
