# Supplementary material for: Mating-Induced Transcriptome Changes in the Reproductive Tract of Female Aedes aegypti
Source: PLoS Negl Trop Dis. 2016 Feb 22;10(2):e0004451. doi: 10.1371/journal.pntd.0004451 (PMC4764262; doi:10.1371/journal.pntd.0004451)
Supplement: S2 Table — Gene Ontology enrichment analysis for merged K-means clusters. No statistically significant GO terms were uncovered for Cluster 3. (XLSX) [file pntd.0004451.s003.xlsx]

## Sheet: Sheet1
DE class	Cluster	Gene Ontology	GO term	Number DE (Total)	p-value	FDR
Up-regulated	C1	BP	sterol transport	5 (44)	4.26776e-07	0.00191352
			organic hydroxy compound transport	5 (66)	3.21222e-06	0.00906142
			cholesterol efflux	4 (30)	3.36831e-06	0.00906142
			cholesterol transport	4 (38)	9.0256e-06	0.0202339
		MF	sterol transporter activity	4 (16)	2.43633e-07	0.00163855
			cholesterol transporter activity	4 (16)	2.43633e-07	0.00163855
	C2	BP	innate immune response	10 (212)	8.07127e-08	0.000271417
			proteolysis	17 (840)	5.84832e-07	0.00137473
			protein processing	9 (200)	6.54428e-07	0.00137473
			immune response	10 (272)	7.15418e-07	0.00137473
			protein maturation	9 (206)	8.46266e-07	0.00142289
			defense response to other organism	9 (220)	1.34499e-06	0.00201017
			maternal specification of dorsal/ventral axis, oocyte, germ-line encoded	7 (115)	2.00969e-06	0.00267579
			defense response to bacterium	8 (173)	2.38715e-06	0.00267579
			response to bacterium	8 (186)	3.99504e-06	0.00400716
			response to external stimulus	14 (701)	4.34947e-06	0.00400716
			defense response	11 (410)	4.46862e-06	0.00400716
			oocyte dorsal/ventral axis specification	7 (139)	5.97814e-06	0.0050072
			Toll signaling pathway	7 (139)	6.32833e-06	0.0050072
			oocyte axis specification	7 (152)	9.7404e-06	0.00689569
			response to other organism	9 (294)	1.18023e-05	0.00793761
			zymogen activation	6 (110)	1.9908e-05	0.0109754
			dorsal/ventral axis specification	7 (171)	2.15287e-05	0.0109754
			immune system process	10 (418)	2.7459e-05	0.0131911
			response to external biotic stimulus	9 (329)	2.89171e-05	0.0134126
			response to biotic stimulus	9 (332)	3.12016e-05	0.0139898
			serine family amino acid metabolic process	4 (39)	4.50703e-05	0.0195562
			multi-organism process	11 (599)	0.000106827	0.0422626
		MF	peptidase activity, acting on L-amino acid peptides	20 (963)	1.81134e-08	0.000121822
			peptidase activity	20 (991)	2.90076e-08	0.000130061
			endopeptidase activity	15 (740)	2.23844e-06	0.00267579
			serine-type endopeptidase activity	11 (419)	8.36499e-06	0.00625097
			serine-type peptidase activity	11 (457)	1.87508e-05	0.0109754
			glycine dehydrogenase (decarboxylating) activity	2 (2)	1.94171e-05	0.0109754
			oxidoreductase activity, acting on the CH-NH2 group of donors, disulfide as acceptor	2 (2)	1.94171e-05	0.0109754
			hydrolase activity	27 (2541)	2.08467e-05	0.0109754
			serine hydrolase activity	11 (465)	2.20308e-05	0.0109754
			ferric iron binding	3 (16)	6.66733e-05	0.0280257
			UDP-sugar diphosphatase activity	2 (3)	7.82018e-05	0.0318755
		CC	extracellular region	32 (1220)	1.97419e-16	2.65548e-12
Down-regulated	C4	MF	carboxypeptidase activity	6 (49)	2.62341e-07	0.00175755
			metallopeptidase activity	10 (214)	3.61178e-07	0.00175755
			exopeptidase activity	9 (164)	3.91989e-07	0.00175755
			peptidyl-dipeptidase activity	3 (8)	1.27775e-05	0.0429676
