# Supplementary material for: Mating-Induced Transcriptome Changes in the Reproductive Tract of Female Aedes aegypti
Source: PLoS Negl Trop Dis. 2016 Feb 22;10(2):e0004451. doi: 10.1371/journal.pntd.0004451 (PMC4764262; doi:10.1371/journal.pntd.0004451)
Supplement: S3 Table — List of differentially expressed genes, abundance levels (RPKM), and annotation information. (XLSX) [file pntd.0004451.s004.xlsx]

## Sheet: Sheet1
Gene_ID	Merged Cluster	"K" cluster	VectorBase Description - Blastx_hit (n.s. blast hit)	virgin	0hpm	6hpm	24hpm	V 0 6 24	function	Biological Process	Ancestral BP term	Molecular Function	Ancestral MF term	Cellular Component
AAEL009150	C1	tmp_C5	Solute carrier family 41 member 1	115.29	119.975	484.925	650.125		Acts as a magnesium transporter that is responsive to magnesium balance	transport	localization	cation transmembrane transporter activity	transporter activity	cell membrane
AAEL010379	C1	tmp_C10	ATP-binding cassette transporter - Multidrug resistance protein homolog 65	43.8	45.985	450.855	103.3		Belongs to ABC transporter superfamily. Highest expressed in Drosophila gut.	transport	localization	ATPase activity, coupled to transmembrane movement of substances	catalytic/transporter activity	cell membrane
AAEL012553	C1	tmp_C6	HOP-JAKSTAT pathway signalling Janus Kinase Hopscotch - Tyrosine-protein kinase hopscotch	14.34	15.925	332.42	16.845		Tyrosine kinase of the non-receptor type, phosphorylates the marelle protein. Required maternally in Drosophila for the establishment of the normal array of embryonic segments, and is thus more abundant in ovaries	protein phosphorylation	metabolic process	protein tyrosine kinase activity	catalytic activity / binding	cytoskeleton
AAEL000759	C1	tmp_C10	gamma-glutamylcysteine synthetase, putative. Glutamate--cysteine ligase regulatory subunit	33.23	33.525	266.335	44.65		This protein is involved in step 1 of the subpathway that synthesizes glutathione from L-cysteine and L-glutamate	glutathione biosynthesis process	metabolic process	glutamate cysteine ligase catalytic subunit binding	binding	cytoplasm
AAEL008473	C1	tmp_C10	cysteine-rich venom protein - Protein PRY1	16.86	22.72	253.725	68.375		FlyBase says one of the fly orthologues has reproductive role inferred via expression (Ravi Ram & Wolfnder 2007), the other is testis-specific. YEAST: Secreted protein required for efficient export of lipids such as acetylated sterols. Acts in detoxification of hydrophobic compounds	unknown	unknown	unknown	unknown	extracellular region
AAEL000393	C1	tmp_C5	Suppressor of cytokine signaling - Suppressor of cytokine signaling 5	13.48	13.29	198.16	117.9		SOCS family proteins form part of a classical negative feedback system that regulates cytokine signal transduction. [FLY CITATION: Socs36E attenuates STAT signaling to optimize motile cell specification in the Drosophila ovary]	intracellular signal transduction	response to stimulus	protein binding	catalytic activity / binding	external encapsulating structure part
AAEL014570	C1	tmp_C5	Oviductin - Transmembrane protease serine 9/Trypsin-1	13.83	13.655	143.02	109.54		HUMAN:Serase-1 and serase-2 are serine proteases that hydrolyze the peptides N-t-Boc-Gln-Ala-Arg-AMC and N-t-Boc-Gln-Gly-Arg-AMC	proteolysis	metabolic process	serine-type endopeptidase activity	catalytic activity	unknown
AAEL005666	C1	tmp_C5	matrix metalloproteinase - Matrix metalloproteinase-14	19.16	15.525	139.175	83.55		Use metal ions as cofactors and degrade extracellular matrix proteins. REQUIRED FOR OVULATION IN DROSOPHILA!	proteolysis	metabolic process	metallopeptidase activity / ion binding	catalytic activity / binding	extracellular matrix
AAEL003619	C1	tmp_C5	sodium/chloride dependent amino acid transporter - Sodium-dependent nutrient amino acid transporter 1	7.88	8.415	132.525	70.995		Unusual broad substrate spectrum amino acid:sodium cotransporter that promotes absorption of the D isomers of essential amino acids	neurotransmitter transport	localization	neurotransmitter sodium symorter activity	transporter activity	integral component of membrane
AAEL000488	C1	tmp_C5	Interleukin-1 receptor accessory protein-like 1-B	15.61	15.505	109.065	94.21		FLIES: highly expressed in ovaries, but unknown function. ZEBRAFISH: May regulate secretion and presynaptic differentiation through inhibition of the activity of N-type voltage-gated calcium channel	unknown	unknown	protein binding	binding	cell membrane
AAEL003228	C1	tmp_C10	mitotic protein phosphatase 1 regulator - Leucine-rich repeat-containing protein 40	13.42	16.43	80.205	18.57		FLIES: similar to f-cup in Drosophila (check Krauchunas et al., 2012, Dev. Biol. 370(1): 125--134)	ras protein signal transduction	signal transduction	protein binding	binding	unknown
AAEL009850	C1	tmp_C10	Galectin	6.38	6.63	78.9	18.455		Galectins are a family of proteins defined by their binding specificity for β-galactoside sugars	unknown	unknown	carbohydrate binding	binding	unknown
XLOC006219	C1	tmp_C10	Triosphosphate isomerase	3.32	2.265	60.215	18.76		found in Psychrobacter sp.	unknown	unknown	unknown	unknown	unknown
AAEL004108	C1	tmp_C5	Alpha-2B adrenergic receptor	10.59	9.385	56.965	36.525		Alpha-2 adrenergic receptors mediate the catecholamine-induced inhibition of adenylate cyclase through the action of G proteins	unknown	unknown	unknown	unknown	unknown
AAEL012856	C1	tmp_C5	Probable dipeptidyl-aminopeptidase	14.9	32.11	54.365	73.58		Type IV dipeptidyl-peptidase which removes N-terminal dipeptides sequentially from polypeptides having unsubstituted N-termini provided that the penultimate residue is proline	unknown	unknown	unknown	unknown	unknown
XLOC001609	C1	tmp_C10	.	1.59	2.16	49.395	12.915		-	unknown	unknown	unknown	unknown	unknown
AAEL001703	C1	tmp_C5	serine-type enodpeptidase - Serine protease SP24D	5.46	8.615	48.035	31.19		digests internal bonds of peptides. Has high expression in digestive system in drosophila. Increases in abundance in response to various treatments	proteolysis	metabolic process	serine-type endopeptidase activity	catalytic activity	extracellular region
AAEL014092	C1	tmp_C10	DNA replication licensing factor MCM7	7.24	8.645	44.7	12.065		Acts as component of the MCM2-7 complex (MCM complex) which is the putative replicative helicase essential for 'once per cell cycle' DNA replication initiation and elongation in eukaryotic cells	unknown	unknown	unknown	unknown	unknown
XLOC011386	C1	tmp_C5	Solute carrier family 41 member 1	9.39	12	44.03	57.505		Acts as a magnesium transporter that is responsive to magnesium balance	transport	localization	cation transmembrane transporter activity	transporter activity	cell membrane
AAEL006971	C1	tmp_C5	5-aminolevunilate synthase; mitochondrial	12.09	4.685	44.01	63.195		-	unknown	unknown	unknown	unknown	unknown
AAEL010380	C1	tmp_C6	aldehyde oxidase - Xanthine dehydrogenase	8.16	8.78	43.25	1.835		Key enzyme in purine degradation. Catalyzes the oxidation of hypoxanthine to xanthine. Catalyzes the oxidation of xanthine to uric acid (By similarity)	oxidation reduction process	metabolic process	oxidoreductase activity / ion binding	catalytic activity / binding	unknown
AAEL001680	C1	tmp_C5	.	4.15	4.28	41.91	25.755		-	unknown	unknown	unknown	unknown	unknown
XLOC000830	C1	tmp_C5	Unconventional myosic-Vc	0.87	0.94	41.565	26.315		May be involved in transferrin trafficking	unknown	unknown	unknown	unknown	unknown
AAEL005676	C1	tmp_C5	adenosine deaminase - Adenosine deaminase CECR1	1.68	3.02	41.445	19.6		Adenosine deaminase that may contribute to the degradation of extracellular adenosine, a signaling molecule that controls a variety of cellular responses	unknown	metabolic process	deaminase activity	catalytic activity	extracellular region
AAEL006479	C1	tmp_C5	UPF078 Protein Mmwyl1_0624	7.72	9.23	38.475	23.29		-	unknown	unknown	unknown	unknown	unknown
AAEL008625	C1	tmp_C10	ABC transporter - ATP-binding cassette sub-family G member 4	6.42	9.895	32.37	7.91		May be involved in macrophage lipid homeostasis	unknown	unknown	ATPase activity / ATP binding	catalytic activity / binding	cell membrane
AAEL015326	C1	tmp_C6	lipase 1 precursor - Lipase 3	0.34	0.465	32.195	1.925		Catalyzes the hydrolysis of fats (lipids). Lipases are a subclass of the esterases	lipid metabolic process	metabolic process	hydrolase activity, acting on ester bonds	catalytic activity	unknown
AAEL009853	C1	tmp_C6	trypsin - Lectizyme	0.94	0.345	29.93	2.23		Trypsin are serine proteases that hydrolyze protein / Protein with lectin and protease activity involved in the establishment of trypanosome infections in tsetse flies	proteolysis	metabolic process	serine-type endopeptidase activity	catalytic activity	extracellular region
AAEL006482	C1	tmp_C5	Sugar transporter - Facilitated trehalose transporter Tret1	2.05	1.155	28.79	13.58		High-capacity facilitative transporter for trehalose. Does not transport maltose, sucrose or lactose. Mediates the bidirectional transfer of trehalose. Responsible for the transport of trehalose synthesized in the fat body and the incorporation of trehalose into other tissues that require a carbon source, thereby regulating trehalose levels in the hemolymph	transmembrane transport	localization	transmembrane transporter activity	transporter activity	integral component of membrane
AAEL008138	C1	tmp_C5	ABC transporter - ATP-binding cassette sub-family G member 1	6.34	6.335	27.83	41.81		Transporter involved in macrophage lipid homeostasis. Is an active component of the macrophage lipid export complex. Could also be involved in intracellular lipid transport processes. The role in cellular lipid homeostasis may not be limited to macrophages	unknown	unknown	ATPase activity / ATP binding	catalytic activity / binding	cell membrane
XLOC004992	C1	tmp_C10	Laminin subunit beta-1	3.77	4.74	25.57	7.04		Binding to cells via a high affinity receptor, laminin is thought to mediate the attachment, migration and organization of cells into tissues during embryonic development by interacting with other extracellular matrix components	unknown	unknown	unknown	unknown	unknown
AAEL000400	C1	tmp_C5	Pleckstrin homology domain-containing family-A member 6	1.34	1.65	25.405	14.155		-	unknown	unknown	unknown	unknown	unknown
AAEL001656	C1	tmp_C5	sodium-dependent phosphate transporter - Putative inorganic phosphate cotransporter	2.37	2.78	25.19	20.305		May be an inorganic phosphate cotransporter.	transmembrane transport	localization	sodium-dependant phosphate transporter activity	transporter activity	integral component of membrane
AAEL013380	C1	tmp_C6	Adult cuticle protein - Cuticle protein 19	1.2	1.56	23.975	0.61		Component of the cuticle of migratory locust which contains more than 100 different structural proteins	chitin-bases cuticle development	developmental process	structural constituent of cuticle	structural molecule activity	extracellular matrix
XLOC004662	C1	tmp_C5	Putative transcription factor SOX-14	5.21	6.34	23.235	23.1		-	neuron remodelling	neuron development	DNA binding	binding	nucleus
AAEL011863	C1	tmp_C5	ABC transporter - ATP-binding cassette sub-family G member 1/ATP-binding cassette sub-family G member 4	5.09	6.275	22.04	22.98		Transporter involved in macrophage lipid homeostasis. Is an active component of the macrophage lipid export complex. Could also be involved in intracellular lipid transport processes. The role in cellular lipid homeostasis may not be limited to macrophages	unknown	unknown	ATPase activity / ATP binding	catalytic activity / binding	cell membrane
AAEL002893	C1	tmp_C10	short-chain dehydrogenase - Retinol dehydrogenase 13	3.75	4.505	21.055	6.305		large family of enzymes, most of which are known to be NAD- or NADP-dependent oxidoreductases	unknown	metabolic process	oxidoreductase activity	catalytic activity	unknown
AAEL014567	C1	tmp_C10	oviductin - Trypsin-7	0.83	1.275	17.86	5.45		Constitutive trypsin that is expressed 2 days after emergence, coinciding with host seeking behavior of the female	proteolysis	metabolic process	serine-type endopeptidase activity	catalytic activity	unknown
XLOC006584	C1	tmp_C5	.	1.85	1.25	17.77	13.645			unknown	unknown	unknown	unknown	unknown
AAEL007250	C1	tmp_C10	Protein commissureless	3.31	4.5	16.68	3.435		Controls axon guidance across the CNS midline by preventing the delivery of Robo to the growth cone	unknown	unknown	unknown	unknown	unknown
AAEL002533	C1	tmp_C10	Putative fatty acyl-CoA reductase CG5065	2.95	3.71	15.34	4.46		Catalyzes the reduction of saturated fatty acyl-CoA to fatty alcohols	fatty acid metabolic process	metabolic process	fatty-acyl-CoA reductase (alcohol-forming) activity	catalytic activity	unknown
XLOC006013	C1	tmp_C5	Copia protein	3.99	4.115	15.25	17.33		natural transposable element in Drosophila	unknown	unknown	unknown	unknown	unknown
AAEL017185	C1	tmp_C6	Xanthine dehydrogenase	2.59	3.37	14.98	0.855		Orthologos to Drosophila AOX genes. Key enzyme in purine degradation. Catalyzes the oxidation of hypoxanthine to xanthine. Catalyzes the oxidation of xanthine to uric acid (By similarity)	oxidation reduction process	metabolic process	oxidoreductase activity	catalytic activity	unknown
AAEL008628	C1	tmp_C10	ABC transporter - ATP-binding cassette sub-family G member 4	2.3	3.075	13.325	1.925		May be involved in macrophage lipid homeostasis	unknown	unknown	ATPase activity / ATP binding	catalytic activity / binding	cell membrane
AAEL006883	C1	tmp_C10	Growth arrest and DNA damage-inducible protein GADD45 beta	2.56	3.795	13.23	6.6		Involved in the regulation of growth and apoptosis. Mediates activation of stress-responsive MTK1/MEKK4 MAPKKK (By similarity)	response to stress / regulation of cell cycle	response to stimulus / biological regulation	unknown	unknown	unknown
XLOC001733	C1	tmp_C5	Folate transporter 1/Folate-like transporter 3	2.49	4.55	12.575	13.34		HUMANS: Transporter for the intake of folate. Uptake of folate in human placental choriocarcinoma cells occurs by a novel mechanism called potocytosis which functionally couples three components, namely the folate receptor, the folate transporter, and a V-type H+-pump	unknown	unknown	unknown	unknown	unknown
AAEL010785	C1	tmp_C5	Methionine-tRNA ligase	0.96	1.33	10.715	8.57		-	unknown	unknown	unknown	unknown	unknown
AAEL006053	C1	tmp_C10	Normal mucosa of esophagus-specific gene 1 protein	1.31	1.79	10.55	4.97		-	unknown	unknown	unknown	unknown	unknown
AAEL006432	C1	tmp_C10	Sugar transporter - Facilitated trehalose transporter Tret1	1.08	0.74	9.41	1.62		High-capacity facilitative transporter for trehalose. Does not transport maltose, sucrose or lactose. Mediates the bidirectional transfer of trehalose. Responsible for the transport of trehalose synthesized in the fat body and the incorporation of trehalose into other tissues that require a carbon source, thereby regulating trehalose levels in the hemolymph	transmembrane transport	localization	transmembrane transporter activity	transporter activity	integral component of membrane
XLOC006292	C1	tmp_C10	.	1.64	1.04	8.89	1.32		-	unknown	unknown	unknown	unknown	unknown
AAEL005416	C1	tmp_C10	oxidase/peroxidase - Chorion peroxidase	1	0.975	8.545	1.775		FLY: Required for ovarian follicle maturation. Involved in the formation of a rigid and insoluble egg chorion by catalyzing chorion protein cross-linking through dityrosine formation and phenol oxidase-catalyzed chorion melanization	oxidation reduction process / response to stimulus	metabolic process / response to stimulus	peroxidase activity / heme binding	catalytic activity / binding	unknown
XLOC020042	C1	tmp_C5	Cuticle protein	2.42	3.85	8.515	13.34		Component of the cuticle of African malaria mosquito	chitin-bases cuticle development	developmental process	structural constituent of cuticle	structural molecule activity	extracellular matrix
AAEL008283	C1	tmp_C5	Genome polyprotein	0.58	0.37	7.99	5.735		Similar to a viral protein	unknown	unknown	unknown	unknown	unknown
AAEL010139	C1	tmp_C5	Serine protease - Putative defense protein 1	1.41	3.015	7.91	4.64		In silkworm: As this protein is expressed upon bacterial infection, it may have antimicrobial activity. In Drosophila: Belongs to the insect defense protein family.	proteolysis	metabolic process	serine-type endopeptidase activity	catalytic activity	extracellular region
AAEL008781	C1	tmp_C5	serine-type enodpeptidase - Serine protease SP24D	0.93	1.42	7.74	5.18		digests internal bonds of peptides.	proteolysis	metabolic process	serine-type endopeptidase activity	catalytic activity	extracellular region
XLOC014400	C1	tmp_C10	30S ribosomal protein S17	1.21	1.015	6.915	0.51		E. coli ribosomal protein	unknown	unknown	unknown	unknown	unknown
AAEL007993	C1	tmp_C5	Clip-Domain Serine Protease family B - Serine protease easter	1.43	0.485	6.85	10.285		Possibly involved in innate immunity response (Anopheles). In Drosophila: Component of the extracellular signaling pathway that establishes the dorsal-ventral pathway of the embryo. Three proteases; ndl, gd and snk process easter to create active easter. Active easter defines cell identities along the dorsal-ventral continuum by activating the spz ligand for the Tl receptor in the ventral region …	proteolysis	metabolic process	serine-type endopeptidase activity	catalytic activity	extracellular region
AAEL002997	C1	tmp_C5	Clip-Domain Serine Protease family D - Proclotting enzyme	1.05	1.22	5.68	7.075		Possibly involved in innate immunity response (Anopheles). This enzyme is closely associated with an endotoxin-sensitive hemolymph coagulation system in limulus. Its active form catalyzes the conversion of coagulogen to insoluble coagulin gel (Horseshoe crabs).	proteolysis	metabolic process	serine-type endopeptidase activity	catalytic activity	extracellular region
AAEL007887	C1	tmp_C5	Ornithine decarboxylase	0.14	0.38	3.52	4.72		Key enzyme of polyamine biosynthesis that converts ornithine into putrescine, which is the precursor for the polyamines, spermidine and spermine (Chicken).	polyamine biosynthetic process	metabolic process	ornithine decarboxylaze activity	catalytic activity	unknown
AAEL002661	C1	tmp_C10	matrix metalloproteinase - Matrix metalloproteinase-19	0.24	0.065	3.21	0.895		Endopeptidase that degrades various components of the extracellular matrix, such as aggrecan and cartilage oligomeric matrix protein (comp), during development, haemostasis and pathological conditions (arthritic disease). May also play a role in neovascularization or angiogenesis. Hydrolyzes collagen type IV, laminin, nidogen, nascin-C isoform, fibronectin, and type I gelatin	proteolysis	metabolic process	metallopeptidase activity / ion binding	catalytic activity / binding	extracellular matrix
AAEL014356	C1	tmp_C5	C-Type Lectin (CTL) - selectin like - Sushi, von Willebrand factor type A, EGF and pentraxin domain-containing protein 1	0.44	1.22	2.455	1.68		May play a role in the cell attachment process	cell adhesion	biological adhesion	carbohydrate binding	binding	unknown
AAEL017976	C1	tmp_C10	heat shock protein HSP70 - Heat shock protein 70 A1	0.11	0.76	2.015	0.355		-	response to stress	response to stimulus	ATP binding	binding	microtubube associated omplex
AAEL011292	C2	tmp_C7	protease m1 zinc metalloprotease - Aminopeptidase N	472.1	463.93	1274.45	5850.44		Rat: Broad specificity aminopeptidase. Plays a role in the final digestion of peptides generated from hydrolysis of proteins by gastric and pancreatic proteases. May be involved in the metabolism of regulatory peptides of diverse cell types, responsible for the processing of peptide hormones, such as angiotensin III and IV, neuropeptides, and chemokines and involved the cleavage of peptides bound…	proteolysis	metabolic process	metallopeptidase activity / zinc ion binding	catalytic activity / binding	integral component of membrane
AAEL001323	C2	tmp_C8	Protein takeout	98.25	88.225	284.7	3023.79		Participates in a novel circadian output pathway that conveys temporal and food status information to feeding-relevant metabolisms and activities. Involved in male courtship behavior. In the brain-associated fat body, transcription is enhanced by the dsx and fru male-specific isoforms and repressed by the dsx female-specific isoform. lot os info here : http://www.sdbonline.org/sites/fly/hjmuller/…	detection of hormone stimulus	response to stimulus	hormone binding	binding	cellular component
AAEL004951	C2	tmp_C4	Pupal cuticle protein 20	229.67	279.045	520.155	1482.55		Manduca: Component of the pupal abdominal endocuticle. May have important role in the larval cuticle structure	chitin-based cuticle development	developmental process	structural constituent of cuticle	structural molecule activity	extracellular matrix
AAEL002833	C2	tmp_C4	cathepsin l - Cathepsin L/Retinol dehydrogenase 13	307.69	304.915	342.065	1314.57		Important for the overall degradation of proteins in lysosomes. Essential for adult male and female fertility. May play a role in digestion	proteolysis	metabolic process	cysteine type peptidase activity	catalytic activity	cellular component
AAEL003841	C2	tmp_C8	defensin anti-microbial peptide - Defensin-A	71.01	11.6	129.26	1130.92		Antibacterial peptide mostly active against Gram-positive bacteria. Has activity against the bacteria Gram-negative E.cloacae beta12	innate immune response	immune system process	unknown	unknown	extracellular region
AAEL015458	C2	tmp_C4	Transferrin	167.16	148.72	418.38	1116.33		Transferrins are iron binding transport proteins which bind Fe3+ ion in association with the binding of an anion, usually bicarbonate. This transferrin binds only one Fe3+ ion per protein molecule. Transports iron ions from the hemolymph into the eggs during the vitellogenic stage (oogenesis)	iron ion transport	localization	ferric ion binding	binding	extracellular region
AAEL006106	C2	tmp_C7	Odorant binding protein OBP26	8.27	1.865	125.335	949.64		-	unknown	response to stimulus	odorant binding	binding	unknown
AAEL009843	C2	tmp_C7	serine-type enodpeptidase - Trypsin-1	105.03	129.65	535.21	936.3		digests internal bonds of peptides. Has high expression in digestive system in drosophila. Increases in abundance in response to various treatments	proteolysis	metabolic process	serine-type endopeptidase activity	catalytic activity	extracellular region
XLOC016124	C2	tmp_C4	.	92.57	89.195	209.87	844.265		-	unknown	unknown	unknown	unknown	unknown
AAEL006768	C2	tmp_C8	Venom metalloproteinase 3	95.11	72.905	118.685	825.73		parasitoid wasps: The recombinant protein has gelatinase activity. In vivo, injection of this recombinant into fifth instar L.oleracea (host) larvae results in partial insect mortality associated with the molt to sixth instar, with surviving insects showing retarded development and growth	proteolysis	metabolic process	metallopeptidase acivity / metal ion binding	catalytic activity / binding	extracellular region
AAEL006777	C2	tmp_C8	Venom metalloproteinase 3	70.12	66.045	88.12	752.325		parasitoid wasps: The recombinant protein has gelatinase activity. In vivo, injection of this recombinant into fifth instar L.oleracea (host) larvae results in partial insect mortality associated with the molt to sixth instar, with surviving insects showing retarded development and growth	proteolysis	metabolic process	metallopeptidase acivity / metal ion binding	catalytic activity / binding	extracellular region
AAEL003857	C2	tmp_C8	defensin anti-microbial peptide - Defensin-A	76.13	8.205	88.29	740.69		Antibacterial peptide mostly active against Gram-positive bacteria. Has activity against the bacteria Gram-negative E.cloacae beta12	innate immune response	immune system process	unknown	unknown	extracellular region
AAEL003832	C2	tmp_C8	defensin anti-microbial peptide - Defensin-C	59.61	6.865	116.69	683.47		Antibacterial peptide mostly active against Gram-positive bacteria	innate immune response	immune system process	unknown	unknown	extracellular region
XLOC005057	C2	tmp_C4	Transferrin	83.73	122.945	182.03	476.305		Transferrins are iron binding transport proteins which bind Fe3+ ion in association with the binding of an anion, usually bicarbonate. This transferrin binds only one Fe3+ ion per protein molecule. Transports iron ions from the hemolymph into the eggs during the vitellogenic stage (oogenesis)	iron ion transport	localization	ferric ion binding	binding	extracellular region
AAEL015639	C2	tmp_C4	Transferrin	61.94	73.465	162.915	410.845		Transferrins are iron binding transport proteins which bind Fe3+ ion in association with the binding of an anion, usually bicarbonate. This transferrin binds only one Fe3+ ion per protein molecule. Transports iron ions from the hemolymph into the eggs during the vitellogenic stage (oogenesis)	iron ion transport	localization	ferric ion binding	binding	extracellular region
AAEL006766	C2	tmp_C8	Venom metalloproteinase 3	34.15	30.385	41.7	361.045		parasitoid wasps: The recombinant protein has gelatinase activity. In vivo, injection of this recombinant into fifth instar L.oleracea (host) larvae results in partial insect mortality associated with the molt to sixth instar, with surviving insects showing retarded development and growth	proteolysis	metabolic process	metallopeptidase acivity / metal ion binding	catalytic activity / binding	extracellular region
AAEL003642	C2	tmp_C4	serine protease - Serine protease easter	53.6	55.84	136.325	330.425		Component of the extracellular signaling pathway that establishes the dorsal-ventral pathway of the embryo. Three proteases; ndl, gd and snk process easter to create active easter. Active easter defines cell identities along the dorsal-ventral continuum by activating the spz ligand for the Tl receptor in the ventral region of the embryo	proteolysis	metabolic process	serine type endopeptidase activity	catalytic activity	extracellular region
AAEL000124	C2	tmp_C7	Chorismate synthase	28.5	32.62	80.495	306.56		Similar to an OBP in anopheles and Obp57c in Drosophila	unknown	unknown	unknown	unknown	unknown
AAEL003614	C2	tmp_C7	Clip-Domain Serine Protease family B - Serine protease easter	26.3	18.4	78.385	301.045		Possibly involved in innate immunity response (Anopheles). In Drosophila: Component of the extracellular signaling pathway that establishes the dorsal-ventral pathway of the embryo. Three proteases; ndl, gd and snk process easter to create active easter. Active easter defines cell identities along the dorsal-ventral continuum by activating the spz ligand for the Tl receptor in the ventral region …	proteolysis	metabolic process	serine type endopeptidase activity	catalytic activity	unknown
AAEL017513	C2	tmp_C7	Calpain-2 catalytic subunit	15.18	12.31	128.99	287.08		-	unknown	unknown	unknown	unknown	unknown
AAEL003821	C2	tmp_C8	Defensin-A	41.82	4.095	36.115	283.155		Antibacterial peptide mostly active against Gram-positive bacteria. Has activity against the bacteria Gram-negative E.cloacae beta12	innate immune response	immune system process	unknown	unknown	extracellular region
AAEL000611	C2	tmp_C7	cecropin anti-microbial peptide - Cecropin-B type 2	14.61	2.02	108.01	237.68		Cecropins have lytic and antibacterial activity against several Gram-positive and Gram-negative bacteria	innate immune response	immune system process	unknown	unknown	extracellular region
AAEL008757	C2	tmp_C4	Venom carboxylesterase-6	41.55	44.735	42.89	193.24		Found in the Apis mellifera venome	unknown	unknown	carboxylic ester hydrolase activity	catalytic activity	unknown
AAEL000621	C2	tmp_C7	cecropin anti-microbial peptide - Cecropin-B	10.42	2.075	122.575	167.175		Cecropins have lytic and antibacterial activity against several Gram-positive and Gram-negative bacteria	innate immune response	immune system process	unknown	unknown	extracellular region
AAEL018349	C2	tmp_C7	cecropin, anti-microbial peptide - Cecropin-A/Cecropin-A1/Cecropin-A2	14.42	0.525	59.545	164.07		Cecropins have lytic and antibacterial activity against several Gram-positive and Gram-negative bacteria	innate immune response	immune system process	unknown	unknown	extracellular region
AAEL010986	C2	tmp_C7	apyrase - Protein 5NUC	12.62	14.1	65.35	154.805		a paralogue of salivary apyrase. Sand fly: Degradation of external UDP-glucose to uridine monophosphate and glucose-1-phosphate, which can then be used by the cell	nucleotide catabolic process	metabolic process	hydrolase activity	catalytic activity	unknown
AAEL004949	C2	tmp_C7	Elongase - Elongation of very long chain fatty acids protein 4	7.66	3.225	104.05	153.675		Macaca: Condensing enzyme that elongates saturated and monounsaturated very long chain fatty acids	lipid metabolic process	metabolic process	transferase activity	catalytic activity	integral component of membrane
AAEL009314	C2	tmp_C4	Adenylate cyclase - Solute carrier family 46 member 3	23.31	24.91	57.59	149.76		Involved in transport, member of large enzyme family.	transmembrane transport	localization	unknown	unknown	integral component of membrane
AAEL010867	C2	tmp_C7	serine protease - Serine protease snake	19.22	17.025	66.68	147.9		Component of the extracellular signaling pathway that establishes the dorsal-ventral pathway of the embryo. Three proteases; ndl, gd and snk process easter to create active easter. Active easter defines cell identities along the dorsal-ventral continuum by activating the spz ligand for the Tl receptor in the ventral region of the embryo	proteolysis	metabolic process	serine type endopeptidase activity	catalytic activity	extracellular region
XLOC006899	C2	tmp_C8	.	16.92	14.29	16.21	147.66		-	unknown	unknown	unknown	unknown	unknown
AAEL001098	C2	tmp_C4	clip-domain serine protease - Serine protease easter	30.54	24.235	53.765	134.98		Component of the extracellular signaling pathway that establishes the dorsal-ventral pathway of the embryo. Three proteases; ndl, gd and snk process easter to create active easter. Active easter defines cell identities along the dorsal-ventral continuum by activating the spz ligand for the Tl receptor in the ventral region of the embryo	proteolysis	metabolic process	serine type endopeptidase activity	catalytic activity	extracellular region
AAEL012382	C2	tmp_C7	Protein 5NUC	15.15	14.975	53.76	121.955		Sand fly: Degradation of external UDP-glucose to uridine monophosphate and glucose-1-phosphate, which can then be used by the cell	nucleotide catabolic process	metabolic process	hydrolase activity	catalytic activity	unknown
AAEL015515	C2	tmp_C7	cecropin anti-microbial peptide - Cecropin-A	11.06	0.31	31.79	117.205		Antibacterial activity against Gram-negative bacteria	innate immune response	immune system process	unknown	unknown	extracellular region
AAEL010936	C2	tmp_C7	gamma glutamyl transpeptidases - Gamma-glutamyltranspeptidase 1/Protein 5NUC	3.83	4.635	37.595	101.84		Cleaves the gamma-glutamyl bond of extracellular glutathione (gamma-Glu-Cys-Gly), glutathione conjugates, and other gamma-glutamyl compounds. The metabolism of glutathione releases free glutamate and the dipeptide, cysteinyl-glycine, which is hydrolyzed to cysteine and glycine by dipeptidases. In the presence of high concentrations of dipeptides and some amino acids, can also catalyze a transpept…	glutathione metabolic process	metabolic process	gamma glutamyltransferase activity	catalytic activity	unknown
AAEL004451	C2	tmp_C4	Organic cation transporter protein	18.41	21.74	17.635	88.095		Probably transports organic cations	transmembrane transport	localization	transmembrane transporter activity	transporter activity	integral component of membrane
AAEL004814	C2	tmp_C8	potassium-dependent sodium-calcium exchanger - Sodium/potassium/calcium exchanger 5	3.28	2.27	3.415	83.38		Human: Cation exchanger involved in pigmentation, possibly by participating in ion transport in melanosomes. Predominant sodium-Calcium exchanger in melanocytes. Probably transports 1 Ca2+ and 1 K+ to the melanosome in exchange for 4 cytoplasmic Na+	transmembrane transport	localization	calcium, potasium sodium antiporter acitivity	transporter activity	integral component of membrane
AAEL007979	C2	tmp_C4	tyrosine transporter - P protein	13.67	13.485	18.235	81.715		Pig: Could be involved in the transport of tyrosine, the precursor to melanin synthesis, within the melanocyte. Regulates the pH of melanosome and the melanosome maturation. One of the components of the mammalian pigmentary system. Seems to regulate the postranslational processing of tyrosinase, which catalyzes the limiting reaction in melanin synthesis (By similarity)	transmembrane transport	localization	unknown	unknown	integral component of membrane
AAEL006830	C2	tmp_C4	yellow protein precursor - Protein yellow	14.84	17.65	30.67	73.135		Drosophila:Controls the pigmentation pattern of the adult cuticle and larval mouth parts	melanin biosynthetic process	metabolic process	unknown	unknown	extracellular region
XLOC006632	C2	tmp_C4	Glycine-rich protein A3	14.79	18.36	30.1	68.845		-	unknown	unknown	unknown	unknown	unknown
XLOC011713	C2	tmp_C4	UV-stimulated scaffold protein A homolog	11.34	10.77	27.045	68.525		-	unknown	unknown	unknown	unknown	unknown
AAEL010518	C2	tmp_C8	.	5.29	5.485	9.41	67.42		-	unknown	unknown	unknown	unknown	unknown
AAEL008888	C2	tmp_C8	.	5.86	6.015	10.145	63.555		-	unknown	unknown	unknown	unknown	unknown
AAEL002280	C2	tmp_C4	ctl2 - CTL-like protein 2	9.72	9.24	21.07	63.065		Transport of glucose and other sugars, bile salts and organic acids, metal ions and amine compounds	unknown	unknown	unknown	unknown	unknown
AAEL005337	C2	tmp_C4	carbonic anhydrase -Carbonic anhydrase 2	11.09	9.935	12.14	58.305		Reversible hydration of carbon dioxide	one carbon metabolic process	metabolic process	carbonate dehydratase activity	catalytic activity	intrinsic component of external side of plasma membrane
AAEL015465	C2	tmp_C4	clip-domain serine protease - Serine protease easter	6.43	2.4	10.615	56.295		Component of the extracellular signaling pathway that establishes the dorsal-ventral pathway of the embryo. Three proteases; ndl, gd and snk process easter to create active easter. Active easter defines cell identities along the dorsal-ventral continuum by activating the spz ligand for the Tl receptor in the ventral region of the embryo	proteolysis	metabolic process	serine type endopeptidase activity	catalytic activity	extracellular region
AAEL013801	C2	tmp_C7	sulphate transporter - Sodium-independent sulfate anion transporter	1.02	0.54	14.01	51.72		Exhibits sodium-independent sulfate anion transporter activity	sulfate transport	localization	sulfate transmembrane transporter activity	transporter activity	integral component of membrane
XLOC020186	C2	tmp_C4	Protein PRRC2C/Ribose-5-phosphate isomerase A	6.43	5.265	21.415	50.75		-	unknown	unknown	unknown	unknown	unknown
XLOC012286	C2	tmp_C8	Endonuclease MutS2/Peptidyl-prolyl cis-trans isomerase like 4	0.77	1.235	1.925	46.39		-	unknown	unknown	unknown	unknown	unknown
AAEL006761	C2	tmp_C8	Venom metalloproteinase 3	4.26	3.775	4.785	44.97		parasitoid wasps: The recombinant protein has gelatinase activity. In vivo, injection of this recombinant into fifth instar L.oleracea (host) larvae results in partial insect mortality associated with the molt to sixth instar, with surviving insects showing retarded development and growth	proteolysis	metabolic process	metallopeptidase acivity / metal ion binding	catalytic activity / binding	extracellular region
XLOC002094	C2	tmp_C4	Nitrogenase iron-molebdenum cofactor biosynthesis protein NifN	7.87	7.495	11.5	39.44		This protein may play a role in the biosynthesis of the prosthetic group of nitrogenase (FeMo cofactor)	unknown	unknown	unknown	unknown	unknown
AAEL013857	C2	tmp_C4	Serine protease persephone/Serine protease snake	8.16	15.67	15.795	38.58		Drosophila: Component of the antifungal response cascade that activates spz. Nec regulates the cascade by inhibiting psh	proteolysis	metabolic process	serine type endopeptidase activity	catalytic activity	extracellular region
AAEL007194	C2	tmp_C7	pupal cuticle protein - Flexible cuticle protein 12	0.18	0.495	5.79	30.275		pupal cuticle protein	chitin-based cuticle development	developmental process	structural constituent of cuticle	structural molecule activity	extracellular matrix
AAEL014091	C2	tmp_C4	copper-zinc (Cu-Zn) superoxide dismutase - Superoxide dismutase [Cu-Zn] 2	3.35	3.42	8.485	29.825		Destroys radicals which are normally produced within the cells and which are toxic to biological systems. Probably involved in the protection against oxidative stress	oxidation reduction process	metabolic process	metal ion binding	binding	unknown
AAEL015561	C2	tmp_C7	gamma glutamyl transpeptidases - Gamma-glutamyltranspeptidase 1	1.06	1.265	8.745	27.04		Cleaves the gamma-glutamyl bond of extracellular glutathione (gamma-Glu-Cys-Gly), glutathione conjugates, and other gamma-glutamyl compounds. The metabolism of glutathione releases free glutamate and the dipeptide, cysteinyl-glycine, which is hydrolyzed to cysteine and glycine by dipeptidases. In the presence of high concentrations of dipeptides and some amino acids, can also catalyze a transpept…	glutathione metabolic process	metabolic process	gamma glutamyltransferase activity	catalytic activity	unknown
XLOC001888	C2	tmp_C4	Fibrinogen C domain-containing protein 1	5.55	4.18	14.885	27.025		Mus: Acetyl group-binding receptor which shows a high-affinity and calcium-dependent binding to acetylated structures such as chitin, some N-acetylated carbohydrates, and amino acids, but not to their non-acetylated counterparts. Can facilitate the endocytosis of acetylated components (By similarity)	unknown	unknown	chitin binding, metal ion binding	binding	integral component of membrane
AAEL011522	C2	tmp_C4	MRAS2 - Ras-related and estrogen-regulated growth inhibitor	4.6	4.345	5.3	26.74		Binds GDP/GTP and possesses intrinsic GTPase activity. Has higher affinity for GDP than for GTP (By similarity)	GTP catabolic process	metabolic process	GTP binding	binding	membrane
AAEL013492	C2	tmp_C4	prophenoloxidase - Phenoloxidase subunit 1/Phenoloxidase subunit A3	5.26	5.755	8.955	22.825		Manduca: This is a copper-containing oxidase that functions in the formation of pigments such as melanins and other polyphenolic compounds. Catalyzes the rate-limiting conversions of tyrosine to DOPA, DOPA to DOPA-quinone and possibly 5,6 dihydroxyindole to indole-5'6 quinone. Binds to the surface of hemocytes and is involved in hemocyte melanization	dopamine metabolic process	metabolic process	oxidoreductase activity	catalytic activity	extracellular region
AAEL002675	C2	tmp_C4	arginase - Arginase, non-hepatic 3	3.89	9.115	9.615	19.63		Frog: As well as its role in the urea cycle, may be involved in tissue remodeling	arginine metabolic process	metabolic process	arginase activity / metal ion binding	catalytic activity / binding	unknown
AAEL017464	C2	tmp_C4	Kelch-like protein 31	2.72	3.525	5.29	19.415		-	unknown	unknown	unknown	unknown	unknown
XLOC010821	C2	tmp_C4	.	1.85	2.57	4.69	18.865		-	unknown	unknown	unknown	unknown	unknown
AAEL006827	C2	tmp_C4	cytochrome P450 CYP12F8 - Cytochrome P450 CYP12A2	2.81	3.835	3.985	18.225		involved in the metabolism of a variety of xenobiotics, including insecticides and plant allelochemicals, and endogenous compounds, including juvenile hormones, ecdysteroids and fatty acids, in insects	oxidation reduction process	metabolic process	oxidoreductase activity / iron ion binding	catalytic activity / binding	unknown
AAEL018265	C2	tmp_C4	C-Type lectin (CTL) - Perlucin-like protein	3.53	5.715	3.74	18.17		Proteins that contain C-type lectin domains have a diverse range of functions including cell-cell adhesion, immune response to pathogens and apoptosis	unknown	unknown	carbohydrate binding	binding	unknown
AAEL017293	C2	tmp_C4	.	2.5	3.315	5.115	16.705		-	unknown	unknown	unknown	unknown	unknown
XLOC007311	C2	tmp_C4	Zinc transporter 7	2.14	3.05	5.165	15.35		Seems to facilitate zinc transport from the cytoplasm into the Golgi apparatus. Partly regulates cellular zinc homeostasis	unknown	unknown	unknown	unknown	unknown
AAEL002972	C2	tmp_C7	brain chitinase and chia - Endochitinase	0.2	0.19	3.185	13.31		Manduca: Digests chitin in the exoskeleton during the molting process.	chtin catabolic process	metabolic process	chitinase activity / chitin binding	catalytic activity / binding	extracellular region
AAEL000374	C2	tmp_C4	cysteine-rich venom protein - Cystiene-rich venom protein 1	2.44	2.04	4.2	11.675		Blocks contraction of smooth muscle elicited by high potassium-induced depolarization, but does not block caffein-stimulated contraction. May target voltage-gated calcium channels on smooth muscle (By similarity)	unknown	unknown	unknown	unknown	unknown
AAEL011610	C2	tmp_C4	C-Type Lectin (CTL) - Perlucin	2	1.68	3.695	11.635		Proteins that contain C-type lectin domains have a diverse range of functions including cell-cell adhesion, immune response to pathogens and apoptosis. May promote nucleation and/or growth of calcium carbonate crystals. Binds to D-galactose and D-mannose/D-glucose. positive regulation of humoral immune response mediated by circulating immunoglobulin	unknown	unknown	carbohydrate binding	binding	unknown
AAEL004009	C2	tmp_C8	Glucose dehydrogenase - Glucose dehydrogenase [FAD, quinone]	0.25	0.315	0.395	11.54		This enzyme belongs to the family of oxidoreductases, specifically those acting on the CH-OH group of donor with other acceptors	oxidation reduction process	metabolic process	cholin dehydrogenase activity	catalytic activity	unknown
AAEL011946	C2	tmp_C7	Polycystin-1	0.07	0.055	2.36	9.33		-	unknown	unknown	unknown	unknown	unknown
AAEL014433	C2	tmp_C4	Low-affinity catinioic amino acid transporter 2	1.74	2.245	3.335	9.28		-	unknown	unknown	unknown	unknown	unknown
AAEL010270	C2	tmp_C4	Serine protease snake	1.21	0.615	4.025	9.15		Component of the extracellular signaling pathway that establishes the dorsal-ventral pathway of the embryo. Three proteases; ndl, gd and snk process easter to create active easter. Active easter defines cell identities along the dorsal-ventral continuum by activating the spz ligand for the Tl receptor in the ventral region of the embryo	proteolysis	metabolic process	serine type endopeptidase activity	catalytic activity	extracellular region
AAEL010050	C2	tmp_C4	Adenosine deaminase-like protein	1.9	1.565	2.215	9.115		Putative nucleoside deaminase. May catalyze the hydrolytic deamination of adenosine or some similar substrate and play a role in purine metabolism (By similarity)	unknown	unknown	unknown	unknown	unknown
AAEL000224	C2	tmp_C4	serine protease - Serine proteinase stubble	1.77	1.86	1.165	8.77		Hormone dependent protease required for epithelial morphogenesis, including the formation of bristles, legs, and wings. Has a dual function, detaches imaginal disk cells from extracellular matrices through its extracellular proteolytic domain and transmits an outside-to-inside signal to its intracellular domain to modify the cytoskeleton during morphogenesis.	proteolysis	metabolic process	serine type endopeptidase activity	catalytic activity	extracellular region
XLOC021168	C2	tmp_C4	Sialidase	1.61	1.95	1.71	7.735		Developmentally regulated neuraminidase implicated in parasite invasion of cells	pathogenesis	metabolic process	hydrolase activity	catalytic activity	membrane
XLOC007157	C2	tmp_C4	Zinc finger protien 512B	0.6	0.81	1.255	6.95		May be involved in transcriptional regulation	unknown	unknown	unknown	unknown	unknown
AAEL011234	C2	tmp_C4	reticulon/nogo receptor - Connectin	1.5	1.17	3.325	6.79		Fly: Cell adhesion protein involved in target recognition during neuromuscular development. Mediates homophilic cellular adhesion	unknown	unknown	protein binding	binding	unknown
AAEL014426	C2	tmp_C4	glycine dehydrogenase - Glycine dehydrogenase (decarboxylating), mitochondrial	1.36	2.12	3.12	6.595		Mus: The glycine cleavage system catalyzes the degradation of glycine. The P protein (GLDC) binds the alpha-amino group of glycine through its pyridoxal phosphate cofactor; CO2 is released and the remaining methylamine moiety is then transferred to the lipoamide cofactor of the H protein (GCSH) (By similarity)	oxidation reduction process	metabolic process	glycine dehydrogenase activity	catalytic activity	unknown
AAEL000818	C2	tmp_C4	putative G-protein coupled receptor (GPCR) - Metabotropic glutamtae receptor	0.87	1.29	0.63	5.4		constitute a large protein family of receptors that sense molecules outside the cell and activate inside signal transduction pathways and, ultimately, cellular responses	G-protein coupled receptor signaling pathway	response to stimulus	G-protein coupled receptor activity	signal tranducer activity	integral component of membrane
AAEL014432	C2	tmp_C4	fibrinogen and fibronectin - Ficolin-1	0.04	0.135	0.295	4.785		Pig: Complement-activating lectin and pattern recognition receptor. Binds GlcNAc. Binds preferentially to 9-O-acetylated 2-6-linked sialic acid derivatives and to various glycans containing sialic acid engaged in a 2-3 linkage (By similarity)	innate immune response	immune system process	metal ion binding / carbohydrate binding	binding	extracellular region
AAEL009848	C2	tmp_C4	Carcinoembryonic antigen-related cell adhesion moecule 5	0.11	0.095	0.265	4.565		-	unknown	unknown	unknown	unknown	unknown
AAEL012873	C2	tmp_C4	Angiotensin-converting enzyme (dipeptidyl carboxypeptidase)	0.54	0.35	1.8	4.475		Release of a C-terminal dipeptide, oligopeptide-|-Xaa-Yaa, when Xaa is not Pro, and Yaa is neither Asp nor Glu. Thus, conversion of angiotensin I to angiotensin II, with increase in vasoconstrictor activity, but no action on angiotensin II	proteolysis	metabolic process	metallopeptidase acivity / peptidyl dipeptidase activity	catalytic activity	membrane
AAEL006425	C2	tmp_C4	trypsin. Trypsin-1	0.4	0.855	0.335	4.17		Major function may be to aid in digestion of the blood meal	proteolysis	metabolic process	serine-type endopeptidase activity	catalytic activity	unknown
AAEL015628	C2	tmp_C4	Glycine dehydrogenase (decarboxylating), mitochondrial	0.81	1.43	1.76	3.92		Mus: The glycine cleavage system catalyzes the degradation of glycine. The P protein (GLDC) binds the alpha-amino group of glycine through its pyridoxal phosphate cofactor; CO2 is released and the remaining methylamine moiety is then transferred to the lipoamide cofactor of the H protein (GCSH) (By similarity)	oxidation reduction process	metabolic process	glycine dehydrogenase activity	catalytic activity	unknown
AAEL015109	C2	tmp_C4	Clip-Domain Serine Protease family D - Serine proteinase stubble	0.07	0.06	0.08	3.175		Hormone dependent protease required for epithelial morphogenesis, including the formation of bristles, legs, and wings. Has a dual function, detaches imaginal disk cells from extracellular matrices through its extracellular proteolytic domain and transmits an outside-to-inside signal to its intracellular domain to modify the cytoskeleton during morphogenesis.	proteolysis	metabolic process	serine type endopeptidase activity	catalytic activity	extracellular region
AAEL002495	C2	tmp_C4	Probable chitinase 3	0.35	0.73	0.495	3.135		Random hydrolysis of N-acetyl-beta-D-glucosaminide (1->4)-beta-linkages in chitin and chitodextrins	chitin metabolic process	metabolic process	chitin binding	binding	extracellular region
XLOC012055	C2	tmp_C4	Septin-8	0	0.035	0.015	2.945		Human: Filament-forming cytoskeletal GTPase (By similarity). May play a role in cytokinesis (Potential). May play a role in platelet secretion	unknown	unknown	unknown	unknown	unknown
AAEL010434	C2	tmp_C4	vitellogenin-A1 precursor - Vitellogenin-A1	0.06	0.095	0.315	2.395		Precursor of the egg-yolk proteins that are sources of nutrients during embryonic development. May supply aromatic amino acids to the cuticle of rapidly developing embryos	lipid transport	localization	lipid transporter activity / nutrient reservoir activity	transporter activity	unknown
AAEL006138	C2	tmp_C4	Vitellogenin-A1	0.02	0.05	0.21	1.63		Precursor of the egg-yolk proteins that are sources of nutrients during embryonic development. May supply aromatic amino acids to the cuticle of rapidly developing embryos	lipid transport	localization	lipid transporter activity / nutrient reservoir activity	transporter activity	unknown
AAEL003168	C3	tmp_C9	.	2.02	2.34	0.255	3.175		-	unknown	unknown	unknown	unknown	unknown
AAEL003843	C3	tmp_C3	.	8.62	0.135	0.27	2.575		-	unknown	unknown	unknown	unknown	unknown
AAEL013860	C3	tmp_C9	.	2	2.36	0.38	2.98		-	unknown	unknown	unknown	unknown	unknown
AAEL008885	C3	tmp_C3	.	1.49	1.755	0.38	0.715		-	unknown	unknown	unknown	unknown	unknown
AAEL011638	C3	tmp_C3	cyclic-nucleotide-gated cation channel - Cyclic nucleotide-gated cation channel beta-1	3.48	2.83	0.65	2.275		play important roles in both visual and olfactory signal transduction - human	transmembrane transport	localization	ion channel activity	transporter activity	membrane
XLOC008250	C3	tmp_C3	Serine protease 27	5.82	4.41	0.69	2.16		-	proteolysis	metabolic process	serine-type endopeptidase activity	catalytic activity	extracellular region
XLOC006192	C3	tmp_C3	.	3.55	1.69	0.93	1.8		-	unknown	unknown	unknown	unknown	unknown
AAEL009184	C3	tmp_C9	Exportin-6	6.55	6.465	1.175	7.36		Probably mediates the nuclear export of actin and profilin-actin complexes - zebra fish	unknown	unknown	unknown	unknown	unknown
AAEL011400	C3	tmp_C3	Angiopoietin-related protein	7.09	2.31	1.865	3.66		Human: May play a role in the wound healing process	unknown	unknown	unknown	unknown	unknown
XLOC003947	C3	tmp_C3	.	8.19	8.44	2.2	4.05		-	unknown	unknown	unknown	unknown	unknown
AAEL008305	C3	tmp_C3	.	9.42	5.87	2.43	3.98		-	unknown	unknown	unknown	unknown	unknown
AAEL012066	C3	tmp_C9	Sugar fermentation stimulation protein homolog	10	10.28	2.68	14.15		Bacterial fermentation process	unknown	unknown	unknown	unknown	unknown
AAEL006334	C3	tmp_C3	sulfotransferase (sult) - Sulfotransferase 1C4	12.57	13.1	3.365	5.23		Sulfotransferase that utilizes 3'-phospho-5'-adenylyl sulfate (PAPS) as sulfonate donor to catalyze the sulfate conjugation of drugs, xenobiotic compounds, hormones, and neurotransmitters	sulfation	metabolic process	sulfotransferase activity	catalytic activity	cytoplasm
AAEL005581	C3	tmp_C9	norepinephrine/norepinephrine transporter - Sodium-dependent serotonin transporter	31.99	30.995	7.425	38.355		Terminates the action of serotonin by its high affinity sodium-dependent reuptake into presynaptic terminals	neurotransmitter transport	localization	neurotransmitter sodium symporter activity	transporter activity	integral component of membrane
AAEL003816	C3	tmp_C9	Sodium-hydrogen exchanger 10	37.84	3	8.83	34.935		-	unknown	unknown	unknown	unknown	unknown
AAEL006281	C4	tmp_C1	glucose transporter - Solute carrier family 2, facilitated glucose transporter member 3	7.41	7.225	4.25	0.24		Facilitative glucose transporter. Probably a neuronal glucose transporter	transmembrane transport	localization	transmembrane transporter activity	transporter activity	integral component of the membrane
AAEL007287	C4	tmp_C11	Nose resistant to fluoxetine protein 6	2.01	1.91	1.325	0.25		C. elegans: Plays a role in the uptake of a range of molecules including lipids and xenobiotic compounds from the intestine to surrounding tissues. Mediates transport of lipids from intestine to the reproductive tract. Required for efficient yolk transport into oocytes. Vital for embryonic development.	transport	localization	transferase activity, transferring acyl groups other than amino-acyl groups / lipid binding	catalytic activity / binding	integral component of the membrane
XLOC020876	C4	tmp_C11	.	1.35	3.53	0.785	0.265		-	unknown	unknown	unknown	unknown	unknown
AAEL011806	C4	tmp_C11	glucose dehydrogenase - Glucose dehydrogenase [FAD, quinone]	3.37	3.395	0.45	0.285		belongs to the family of oxidoreductases, specifically those acting on the CH-OH group of donor with other acceptors (SFP in D. pseudoobscura)	oxidation-reduction process	metabolic process	choline dehydrogenase activity / flavin adenine dinucleotide binding	catalytic activity / binding	unknown
AAEL010367	C4	tmp_C1	aldehyde oxidase - Xanthine dehydrogenase	1.54	1.53	2.375	0.315		Key enzyme in purine degradation	oxidation-reduction process	metabolic process	oxidoreductase activity / metal ion binding	catalytic activity / binding	unknown
XLOC000218	C4	tmp_C11	.	5.14	5.04	0.895	0.355		-	unknown	unknown	unknown	unknown	unknown
AAEL011702	C4	tmp_C11	Germin-like protein 12-2 - Ryamide (mel)	3.58	1.55	0.81	0.37		-	cell surface receptor signaling pathway	response to stimulus	receptor agonist activity	binding	extracellular region
AAEL003123	C4	tmp_C1	deoxyribonuclease I - Nuclease C1	1.83	3.875	2.36	0.44		-	unknown	unknown	hydrolase activity / nucleic acid binding	catalytic activity / binding	unknown
AAEL010055	C4	tmp_C1	Nuclear Hormone receptor	5.93	7.245	4.795	0.47		-	unknown	unknown	unknown	unknown	unknown
XLOC014763	C4	tmp_C11	Neuropeptide CCHamide-1	3.24	1.625	0.915	0.53		-	unknown	unknown	unknown	unknown	unknown
XLOC005898	C4	tmp_C11	Antho-Rfamide neuropeptides type 2	2.3	0.995	0.745	0.58		-	unknown	unknown	unknown	unknown	unknown
XLOC006952	C4	tmp_C1	.	5.2	5.925	3	0.595		-	unknown	unknown	unknown	unknown	unknown
AAEL001868	C4	tmp_C11	Zinc finger protein 296	2.52	2.525	0.98	0.6		-	unknown	unknown	metal ion binding	binding	unknown
XLOC013079	C4	tmp_C11	.	3.39	2.665	1.235	0.66		-	unknown	unknown	unknown	unknown	unknown
XLOC017202	C4	tmp_C2	.	8.58	10.085	1.835	0.67		-	unknown	unknown	unknown	unknown	unknown
AAEL011957	C4	tmp_C1	elongase - Elongation of very long chain fatty acids protein 4	4.37	6.61	5.435	0.74		Condensing enzyme that elongates saturated and monounsaturated very long chain fatty acids	lipid metabolic process	metabolic process	transferase activity	catalytic activity	integral component of the membrane
AAEL008045	C4	tmp_C11	Hexamerin 2 Beta	3.96	1.645	2.47	0.76		Larval storage protein (LSP) which may serve as a store of amino acids for synthesis of adult proteins	unknown	unknown	unknown	nutrient reservoir activity	extracellular region
AAEL011513	C4	tmp_C12	Nose resistant to fluoxetine protein 6	15.01	14.755	9.91	0.79		C. elegans: Plays a role in the uptake of a range of molecules including lipids and xenobiotic compounds from the intestine to surrounding tissues. Mediates transport of lipids from intestine to the reproductive tract. Required for efficient yolk transport into oocytes. Vital for embryonic development.	transport	localization	transferase activity, transferring acyl groups other than amino-acyl groups / lipid binding	catalytic activity / binding	integral component of the membrane
AAEL006605	C4	tmp_C11	juvenile hormone-inducible protein - Putatice oentatricopeptide repeat-containging protein At3g16710, mitochondrial	5.09	5.25	1.25	0.79		-	unknown	unknown	transferase activity, transferring phosphorous-containing groups	catalytic activity	unknown
AAEL014131	C4	tmp_C2	.	11.65	12.95	2.505	0.84		-	unknown	unknown	unknown	unknown	unknown
XLOC011469	C4	tmp_C11		3.18	3.965	1.84	0.845		-	unknown	unknown	unknown	unknown	unknown
XLOC016299	C4	tmp_C11	Cyclo(l-Leucyl) synthase/Methylthioribose kinase	3.41	3.855	1.945	0.94		from Bacillus bacteria	unknown	unknown	unknown	unknown	unknown
XLOC003879	C4	tmp_C11	.	4.01	3.73	1.75	0.945		-	unknown	unknown	unknown	unknown	unknown
XLOC006347	C4	tmp_C1	UPF0182 protein	10.47	12.285	9.71	1.01		bacterial?	unknown	unknown	unknown	unknown	unknown
XLOC008337	C4	tmp_C11	Retrovirus-related Pol polyprotein from transposon 17.6	5.07	2.79	1.3	1.035		-	DNA integration	metabolic process	nucleic acid binding	binding	unknown
XLOC008336	C4	tmp_C11	Gag polyprotein	4.77	2.755	1.56	1.055		viral	unknown	unknown	unknown	unknown	unknown
AAEL013209	C4	tmp_C2	Putative tyrosine-protein kinase	12.84	14.18	2.99	1.08		-	unknown	unknown	unknown	unknown	unknown
AAEL000813	C4	tmp_C11	dimethylaniline monooxygenase - Flavin-containing monooxygenase FMO GS-OX-like 6	3.94	2.49	3.025	1.095		Arabidopsis: Catalyzes the conversion of methylthioalkyl glucosinolates of any chain length into methylsulfinylalkyl glucosinolates	oxidation-reduction process	metabolic process	N,N-dimethylaniline monooxygenase activity / NADP binding	catalytic activity / binding	unknown
AAEL006274	C4	tmp_C1	Glucose transporter - Solute carrier family 2, facilitated glucose transporter member 3/Solute carrier family 25 member 35	12.21	11.63	7.485	1.125		Involved in glucose transmembrane transcport… abundant in Drosophila female ovaries	transmembrane transport	localization	transmembrane transporter activity	transporter activity	integral component of the membrane
XLOC006967	C4	tmp_C11	.	10.04	9.55	1.82	1.265		-	unknown	unknown	unknown	unknown	unknown
AAEL006467	C4	tmp_C2	alcohol dehydrogenase - Alcohol dehydrogenase class-3	12.33	22.415	4	1.3		Class-III ADH is remarkably ineffective in oxidizing ethanol, but it readily catalyzes the oxidation of long-chain primary alcohols and the oxidation of S-(hydroxymethyl) glutathione	oxidation-reduction process	metabolic process	oxidoreductase activity / metal ion binding	catalytic activity / binding	cytoplasm
AAEL008675	C4	tmp_C1	Poly [ADP-ribose] polymerase 6	7.6	11.98	9.305	1.31		-	unknown	unknown	unknown	unknown	unknown
XLOC010250	C4	tmp_C1	.	5.9	15.385	6.94	1.32		-	unknown	unknown	unknown	unknown	unknown
XLOC015835	C4	tmp_C12	Endocuticle structural glycoprotein ABD-5	52.11	70.745	25.195	1.44		Component of the soft endocuticle of migratory locust	chitin-based cuticle development	developmental process	structural constituent of cuticle	structural molecule acivity	extracellular matrix
AAEL006797	C4	tmp_C1	F-box/leucine rich repeat protein - F-box/LRR-repeat protein 7	11.28	12.79	7.775	1.71		Substrate recognition component of a SCF (SKP1-CUL1-F-box protein) E3 ubiquitin-protein ligase complex which mediates the ubiquitination and subsequent proteasomal degradation of AURKA during mitosis, causing mitotic arrest	protein ubiquitination	metabolic process	protein binding	binding	cytoplasm
AAEL001178	C4	tmp_C1	serine protease - Transmembrane protease serine 3	16.7	18.2	14.085	1.8		Probable serine protease that play a role in hearing	proteolysis	metabolic process	serine-type endopeptidase activity	catalytic activity	integral component of the membrane
AAEL006561	C4	tmp_C11	.	8.02	10.465	3.145	1.965		Possible SH3 domain (mel)	unknown	unknown	protein binding	binding	unknown
AAEL012542	C4	tmp_C1	Short neuropeptide F precursor	9.77	8.29	6.335	2.06		Plays a role in controlling food intake and regulating body size	neuropeptide signaling pathway	response to stimulus	neuropeptide hormone activity	binding	extracellular region
AAEL002962	C4	tmp_C1	Osi14 (mel)	8.86	12.41	9.45	2.225		Similar to Osi genes in Drosophila (FBrf0173211)	unknown	unknown	unknown	unknown	unknown
AAEL001127	C4	tmp_C1	defective proboscis extension response - Limbic system-associated membrane protein	10.44	15.58	7.715	2.265		Important for feeding response in Drosophila (BL) - Chicken: Mediates selective neuronal growth and axon targeting. Probably serves as a recognition molecule for the formation of limbic connections (By similarity).	cell adhesion	biological adhesion	protein binding	binding	membrane
AAEL000820	C4	tmp_C11	dimethylaniline monooxygenase - Flavin-containing monooxygenase FMO GS-OX-like 6	8.46	5.79	6.14	2.3		Arabidopsis: Catalyzes the conversion of methylthioalkyl glucosinolates of any chain length into methylsulfinylalkyl glucosinolates	oxidation-reduction process	metabolic process	N,N-dimethylaniline monooxygenase activity / NADP binding	catalytic activity / binding	unknown
AAEL012136	C4	tmp_C2	allergen - Venom allergen 5 (downy yellowjacket)	24.14	19.05	3.115	2.35		May have an ancestral function in the promotion of ovum fertilization by sperm	unknown	unknown	unknown	unknown	extracellular region
XLOC017706	C4	tmp_C11	.	12.93	8.855	3.32	2.36		-	unknown	unknown	unknown	unknown	unknown
XLOC015561	C4	tmp_C1	CAS-1 domain containing protein 1	10.3	12.175	7.605	2.38		-	unknown	unknown	unknown	unknown	unknown
AAEL012886	C4	tmp_C11	Venom carboxylesterase-6 - juvenile hormone esterase (Culex)	9.89	11.43	6.275	2.53		carboxyl esterase activity	unknown	metabolic process	carboxylic ester hydrolase activity	catalytic activity	extracellular region
AAEL010627	C4	tmp_C1	Osi24 (mel) - Protein Jagged-ab	15.64	17.89	14.65	2.965		-	unknown	unknown	unknown	unknown	unknown
AAEL007302	C4	tmp_C11	Nose resistant to fluoxetine protein 6	10.58	11.325	6.015	3.025		C. elegans: Plays a role in the uptake of a range of molecules including lipids and xenobiotic compounds from the intestine to surrounding tissues. Mediates transport of lipids from intestine to the reproductive tract. Required for efficient yolk transport into oocytes. Vital for embryonic development.	transport	localization	transferase activity, transferring acyl groups other than amino-acyl groups / lipid binding	catalytic activity / binding	integral component of the membrane
XLOC008511	C4	tmp_C2	Apoptosis-resistant E3 ubiquitin protein ligase 1	19.75	14.38	4.88	3.07		Mus: E3 ubiquitin-protein ligase which accepts ubiquitin from an E2 ubiquitin-conjugating enzyme in the form of a thioester and then directly transfers the ubiquitin to targeted substrates. Inhibits apoptosis by ubiquitinating and targeting for degradation a number of proapoptotic proteins including DIABLO/SMAC, HTRA2 and SEPT4/ARTS which are released from the mitochondrion into the cytosol follo…	apoptotic process	cellular process	ligase activity	catalytic activity	cytoplasm
AAEL001745	C4	tmp_C11	candidate tumor suppressor protein - Decaprenyl-diphosphate synthase subunit 2	14.32	15.445	6.7	3.565		Supplies decaprenyl diphosphate, the precursor for the side chain of the isoprenoid quinones ubiquinone-10	ubiquinone biosynthetic process	metabolic process	transferase activity	catalytic activity	cytoplasm
AAEL017987	C4	tmp_C12	Proline-rich protein 1	91.29	128.51	38.44	3.605		Arabidopsis: May contribute to cell wall structure in root hairs	unknown	unknown	unknown	unknown	unknown
AAEL015534	C4	tmp_C1	Cuticle protein 6	13.59	30.14	14.59	3.75		-	chitin-based cuticle development	developmental process	structural constituent of cuticle	structural molecule acivity	extracellular matrix
AAEL017982	C4	tmp_C11	heat shock protein HSP70Cb - Heat shock protein 70 A1	14.24	8.295	5.035	3.8		Heat stress response… abundant in early Drosophila embryos	unknown	unknown	ATP binding	binding	unknown
AAEL002564	C4	tmp_C1	salivary asparagine-rich mucin (Culex) - 5-dehydro-2-deoxygluconokinase 2	45.3	29.345	19.36	3.93		Catalyzes the phosphorylation of 5-dehydro-2-deoxy-D-gluconate (2-deoxy-5-keto-D-gluconate or DKG) to 6-phospho-5-dehydro-2-deoxy-D-gluconate (DKGP)	unknown	unknown	unknown	unknown	unknown
XLOC000746	C4	tmp_C11	.	20.64	17.39	6.935	4.11		-	unknown	unknown	unknown	unknown	unknown
AAEL009685	C4	tmp_C2	Oxidoreductase - Dehydrogenase/reductase SDR family member 11	109.78	139.88	16.555	4.23		-	oxidation-reduction process	metabolic process	oxidoreductase activity	catalytic activity	extracellular region
XLOC010772	C4	tmp_C12	Methionyl-tRNA formyltransferase/Protein HEXIM1	65.16	72.595	67.52	4.31		Rat: Transcriptional regulator which functions as a general RNA polymerase II transcription inhibitor. In cooperation with 7SK snRNA sequesters P-TEFb in a large inactive 7SK snRNP complex preventing RNA polymerase II phosphorylation and subsequent transcriptional elongation. May also regulate NF-kappa-B, ESR1, NR3C1 and CIITA-dependent transcriptional activity (By similarity)	unknown	unknown	unknown	unknown	unknown
AAEL009316	C4	tmp_C1	Angiotensin-converting enzyme	25.28	23.1	16.99	4.4		Release of a C-terminal dipeptide, oligopeptide-|-Xaa-Yaa, when Xaa is not Pro, and Yaa is neither Asp nor Glu. Thus, conversion of angiotensin I to angiotensin II, with increase in vasoconstrictor activity, but no action on angiotensin II	proteolysis	metabolic process	metallopeptidase activity / peptidyl dipeptidase activity	catalytic activity	membrane
XLOC001853	C4	tmp_C1	Small glutamine-rich tetratricopeptide repeat containing protein 3	14.94	17.12	15.865	4.4		Yeast: Co-chaperone that binds to the molecular chaperone Hsp70 (SSA1 and SSA2). Regulates Hsp70 ATPase activity (By similarity). Required for recovery from heat shock.	transport	localization	protein binding	binding	cytoplasm
XLOC016617	C4	tmp_C11	Zinc finger BED domain-containing protein 1	21.97	18.93	8.635	4.46		Human: Binds to 5'-TGTCG[CT]GA[CT]A-3' DNA elements found in the promoter regions of a number of genes related to cell proliferation. Binds to the histone H1 promoter and stimulates transcription. Was first identified as gene weakly similar to Ac transposable elements, but does not code for any transposase activity.	unknown	metabolic process	DNA binding / metal ion binding	binding	nucleus
XLOC001881	C4	tmp_C1	Small glutamine-rich tetratricopeptide repeat containing protein 2	15.01	17.975	14.555	4.46		Yeast: Co-chaperone that binds to the molecular chaperone Hsp70 (SSA1 and SSA2). Regulates Hsp70 ATPase activity (By similarity). Required for recovery from heat shock.	transport	localization	protein binding	binding	cytoplasm
AAEL002655	C4	tmp_C1	matrix metalloproteinase - Matrix metalloproteinase-19	17.63	12.31	14.46	4.465		Endopeptidase that degrades various components of the extracellular matrix	proteolysis	metabolic process	metallopeptidase activity / zinc ion binding	catalytic activity / binding	extracellular matrix
XLOC013258	C4	tmp_C11	.	16.93	16.71	10.185	4.65		-	unknown	unknown	unknown	unknown	unknown
AAEL006933	C4	tmp_C11	.	16.22	19.985	11.34	4.655		-	chitin metabolic process	metabolic process	chitin binding	binding	extracellular region
AAEL017340	C4	tmp_C11	Ubiquinone biosynthesis protein COQ4 homolog, mitochondrial	15.98	12.785	4.905	4.66		Human: Component of the coenzyme Q biosynthetic pathway. May play a role in organizing a multi-subunit COQ enzyme complex required for coenzyme Q biosynthesis. Required for steady-state levels of other COQ polypeptides.	ubiquinone biosynthetic process	metabolic process	unknown	unknown	membrane
AAEL008163	C4	tmp_C12	protease m1 zinc metalloprotease - Aminopeptidase N	101.8	131.435	94.45	4.74		Release of an N-terminal amino acid, Xaa-|-Yaa- from a peptide, amide or arylamide	proteolysis	metabolic process	metallopeptidase activity / zinc ion binding	catalytic activity / binding	membrane
AAEL010106	C4	tmp_C1	norepinephrine/norepinephrine transporter - Sodium-dependent noradrenaline transporter	42.67	44.36	24.35	5.22		Amine transporter. Terminates the action of noradrenaline by its high affinity sodium-dependent reuptake into presynaptic terminals	neurotransmitter transport	localization	neurotransmitter sodium symporter activity	transporter activity	integral component of the membrane
AAEL004000	C4	tmp_C1	Toll-like receptor - Protein toll	26.64	25.29	16.495	5.87		Receptor for the cleaved activated form of spz, spaetzle C-106 (PubMed:12872120). Binding to spaetzle C-106 activates the Toll signaling pathway and induces expression of the antifungal peptide drosomycin (PubMed:12872120, PubMed:8808632). Component of the extracellular signaling pathway that establishes dorsal-ventral polarity in the embryo (PubMed:3931919). Promotes heterophilic cellular adhesi…	signal transduction	response to stimulus	protein binding	binding	integral component of the membrane
AAEL008446	C4	tmp_C12	Kinesin-like protein KIP3	71.97	87.66	47.905	6.38		-	unknown	unknown	unknown	unknown	unknown
AAEL000496	C4	tmp_C11	Chorion peroxidase	22.82	19.7	13.09	6.6		Involved in the formation of a rigid and insoluble egg chorion by catalyzing chorion protein cross-linking through dityrosine formation and phenol oxidase-catalyzed chorion melanization.	oxidation-reduction process / response to oxidative stress	metabolic process / response to stimulus	peroxidase activity / heme binding	catalytic activity / binding	extracellular region
AAEL012920	C4	tmp_C12	GPCR Galanin/Allatostatin Family - Somatostatin receptor type 2	98.33	117.38	121.37	7.395		Receptor for somatostatin-14 and -28	G-protein coupled receptor signaling pathway	response to stimulus	G-protein coupled receptor activity	signal transducer activity	integral component of the membrane
AAEL006122	C4	tmp_C1	Cuticlin-1 (dusky-like in mel).	31.97	37.045	25.82	7.515		C. elegans: Component of the cuticles. It forms a ribbon approximately 2 microns wide running along the lateral lines underneath the alae. Contributes to the formation of extracellular envelopes protecting the organism from the environment.	apical constriction	developmental process	structural constituent of cuticle	structural molecule acivity	membrane
XLOC010229	C4	tmp_C11	Potassium-transporting ATPase A chain/Type-a1 angiotensin-II receptor	30.53	18.135	9.82	7.69		-	unknown	unknown	unknown	unknown	unknown
AAEL001151	C4	tmp_C1	n-acetylgalactosaminyltransferase - Putative polypeptide N-acetylgalactosaminyltransferase 9/Polypeptide N-acetylgalactosaminyltransferase 10	41.35	43.2	22.425	8.71		May catalyze the initial reaction in O-linked oligosaccharide biosynthesis, the transfer of an N-acetyl-D-galactosamine residue to a serine or threonine residue on the protein receptor.	protein glycosylation	metabolic process	transferase activity / carbohydrate binding	catalytic activity / binding	integral component of the membrane
AAEL004097	C4	tmp_C1	enhancer of split protein - Enhancer of split mgamma protein	33.85	21.275	30.245	9.005		Transcriptional repressor of genes that require a bHLH protein for their transcription. May serve as a transcriptional regulator of the Achaete-scute complex (AS-C) genes. Contributes to the neural-epidermal lineage decision during early neurogenesis. Part of the Notch signaling pathway.	regulation of transcription, DNA templated	metabolic process	DNA binding / protein dimerization activity	binding	nucleus
AAEL005779	C4	tmp_C1	CRAL/TRIO domain-containing protein - Alpha-tocopherol transfer protein-like	67.96	85.87	50.255	9.175		May act as a protein that binds a hydrophobic ligand	transport	localization	vitamin E binding	binding / transporter activity	intracellular
AAEL014450	C4	tmp_C11	peptidyl-glycine alpha-amidating monooxygenase - Peptidyl-alpha-hydroxyglycine alpha-amidating lyase 2	38.49	32.56	20.335	10.03		Probable lyase that catalyzes an essential reaction in C-terminal alpha-amidation of peptides. Mediates the dismutation of the unstable peptidyl(2-hydroxyglycine) intermediate to glyoxylate and the corresponding desglycine peptide amide. C-terminal amidation of peptides such as neuropeptides is essential for full biological activity.	cellular metabolic process	metabolic process	protein binding	binding	extracellular region
XLOC003065	C4	tmp_C1	Alpha-2A adrenergic receptor	42.55	53.105	31.35	10.545		Alpha-2 adrenergic receptors mediate the catecholamine-induced inhibition of adenylate cyclase through the action of G proteins	signal transduction	response to stimulus	signal transducer activity	molecular transducer activity	integral component of the membrane
AAEL009310	C4	tmp_C1	Angiotensin-converting enzyme	64.87	57.55	39.685	10.675		Converts angiotensin I to angiotensin II by release of the terminal His-Leu	proteolysis	metabolic process	metallopeptidase activity / peptidyl dipeptidase activity	catalytic activity	membrane
AAEL006008	C4	tmp_C11	ubiquitin-protein ligase - Apoptosis-resistant E3 ubiquitin protein ligase 1	50.92	52.485	16.905	11.255		E3 ubiquitin-protein ligase which accepts ubiquitin from an E2 ubiquitin-conjugating enzyme in the form of a thioester and then directly transfers the ubiquitin to targeted substrates. Inhibits apoptosis by ubiquitinating and targeting for degradation a number of proapoptotic proteins including DIABLO/SMAC, HTRA2 and SEPT4/ARTS which are released from the mitochondrion into the cytosol following …	protein ubiquitination	metabolic process	ubiquitin protein transferase activity / protein binding	catalytic activity / binding	cytoplasm
AAEL007207	C4	tmp_C2	Rhythmically expressed gene 5 protein	111.85	140.585	28	12.135		Involved in the generation of biological rhythms (Potential)	circadian rhythm	rhythmic process	unknown	unknown	unknown
XLOC004882	C4	tmp_C1	.	86.95	115.94	75.945	12.69		-	unknown	unknown	unknown	unknown	unknown
AAEL000667	C4	tmp_C1	alpha-amylase - Probable maltase	57.08	64.1	57.105	13.22		Assists the mosquito in its sugar-feeding capabilities (Potential). Glucosidase (By similarity)	carbohydrate metabolic process	metabolic process	cation binding	catalytic activity / binding	unknown
AAEL007732	C4	tmp_C11	peptidyl-glycine alpha-amidating monooxygenase - Peptidyl-alpha-hydroxyglycine alpha-amidating lyase 2	67.47	51.325	25.975	13.27		Probable lyase that catalyzes an essential reaction in C-terminal alpha-amidation of peptides. Mediates the dismutation of the unstable peptidyl(2-hydroxyglycine) intermediate to glyoxylate and the corresponding desglycine peptide amide. C-terminal amidation of peptides such as neuropeptides is essential for full biological activity.	cellular metabolic process	metabolic process	protein binding	binding	extracellular region
AAEL005350	C4	tmp_C11	Clavesin-1 - Tocopherol (Anopheles)	49.55	54.215	29.52	13.915		Frog: Required for normal morphology of late endosomes and/or lysosomes in neurons. Binds phosphatidylinositol 3,5-bisphosphate (PtdIns(3,5)P2) (By similarity)	transport	localization	lipid binding	binding / transporter activity	intracellular
AAEL007199	C4	tmp_C2	.	199.04	181.155	36.025	14.825		-	unknown	unknown	unknown	unknown	unknown
AAEL011109	C4	tmp_C2	Mitochondrial sodium/hydrogen exchanger 9B2	103.1	92.02	36.065	15.09		Electroneutral exchange of protons for Na+ and Li+ across the inner mitochondrial membrane	cation transport	localization	solute proton antiporter activity	transporter activity	integral component of the membrane
AAEL012351	C4	tmp_C12	prolylcarboxypeptidase - Putative serine protease F56F10.1/Lysosomal Pro-X carboxypeptidase	331.84	276.875	145.615	15.505		//Cleaves C-terminal amino acids linked to proline in peptides such as angiotensin II, III and des-Arg9-bradykinin	proteolysis	metabolic process	serine-type peptidase activity	catalytic activity	membrane raft
XLOC016487	C4	tmp_C1	SPX and ESX domain-containing protein 3	140.14	111.57	72.54	16.44		found in slime mold	unknown	unknown	unknown	unknown	unknown
AAEL002561	C4	tmp_C12	salivary asparagine-rich mucin (Culex) - Putative phophoenolpyrovate synthase regulatory protein	265.43	302.535	162.835	17.36		Bifunctional serine/threonine kinase and phosphorylase involved in the regulation of the phosphoenolpyruvate synthase	unknown	unknown	unknown	unknown	unknown
AAEL001503	C4	tmp_C11	Sodium/hydrogen exchanger 3 (nhe3)	64.05	68.385	37.52	17.96		Involved in pH regulation to eliminate acids generated by active metabolism or to counter adverse environmental conditions	cation transport	localization	solute proton antiporter activity	transporter activity	integral component of the membrane
AAEL002656	C4	tmp_C12	Probably ATP-dependant helicase lhr - Limulus clotting factor	181.37	327.955	166.435	22.185		E. coli helicase lhr / This enzyme is closely associated with an endotoxin-sensitive hemolymph coagulation system which may play important roles in both hemostasis and host defense mechanisms. Its active form catalyzes the activation of factor B	unknown	unknown	unknown	unknown	unknown
AAEL007206	C4	tmp_C2	Rhythmically expressed gene 5 protein	222	265.375	52.425	22.415		Involved in the generation of biological rhythms (Potential). In the head, oscillates in abundance with a daily peak during early night, even under constant darkness. Oscillation is dependent on period (per) function.	circadian rhythm	rhythmic process	unknown	unknown	unknown
XLOC016262	C4	tmp_C2	NADH-ubiquinone oxidoreductase chain 5	131.97	63.145	41.06	23.43		Core subunit of the mitochondrial membrane respiratory chain NADH dehydrogenase (Complex I) that is believed to belong to the minimal assembly required for catalysis. Complex I functions in the transfer of electrons from NADH to the respiratory chain. The immediate electron acceptor for the enzyme is believed to be ubiquinone (By similarity).	oxidation-reduction process	metabolic process	oxidoreductase activity	catalytic activity	integral component of the membrane
AAEL010776	C4	tmp_C12	carboxypeptidase - Zinc carboxypeptidase A 1	251.72	247.44	292.595	24.68		Involved in the digestion of the blood meal	proteolysis	metabolic process	metallocarboxypeptidase activity / zinc ion binding	catalytic activity / binding	extracellular region
AAEL004513	C4	tmp_C1	neurotransmitter gated ion channel - Glycine receptor subunit alpha-3	136.11	156.96	127.895	31.155		The glycine receptor is a neurotransmitter-gated ion channel. Binding of glycine to its receptor increases the chloride conductance and thus produces hyperpolarization (inhibition of neuronal firing).	ion transport	localization	extracellular ligand gated ion channel activity	transporter activity	integral component of the membrane
AAEL005604	C4	tmp_C12	trypsin-epsilon - Chymotrypsinogen A/Complement factor D	345.21	420.475	285.315	32.245		Bovine endopeptidase/ Human:Factor D cleaves factor B when the latter is complexed with factor C3b	proteolysis	metabolic process	serine-type endopeptidase activity	catalytic activity	extracellular region
AAEL005957	C4	tmp_C1	Phospholipase B1, membrane-associated	157.98	162.67	144.15	34.925		Membrane-associated phospholipase. Exhibits a calcium-independent broad substrate specificity including phospholipase A2/lysophospholipase activity. Can convert phosphatidylcholine to fatty acids and glycerophosphocholine. Could be involved in uptake of dietary lipids, possibly including long chain retinyl esters.	lipid metabolic process	metabolic process	hydrolase activity acting on ester bonds	catalytic activity	integral component of the membrane
AAEL007892	C4	tmp_C1	Xaa-Pro aminopeptidase 1	148.25	244.905	113.105	36.835		Contributes to the degradation of bradykinin. Catalyzes the removal of a penultimate prolyl residue from the N-termini of peptides, such as Arg-Pro-Pro	proteolysis	metabolic process	hydrolase activity	catalytic activity	cytoplasm
XLOC021176	C4	tmp_C2	ATP synthase subunit a	223.82	95.455	85.655	41.02		Mitochondrial membrane ATP synthase (F1F0 ATP synthase or Complex V) produces ATP from ADP in the presence of a proton gradient across the membrane which is generated by electron transport complexes of the respiratory chain. F-type ATPases consist of two structural domains, F1 - containing the extramembraneous catalytic core and F0 - containing the membrane proton channel, linked together by a ce…	ion transport	localization	hydrogen ion transmembrane transporter activity	transporter activity	integral component of the membrane
AAEL004247	C4	tmp_C1	Sialin, Sodium/sialic acid cotransporter - Vesicular glutamate transporter 1/Vesicular glutamate transporter 2	342.32	475.185	329.745	55.86		Mediates the uptake of glutamate into synaptic vesicles at presynaptic nerve terminals of excitatory neural cells/Mediates the uptake of glutamate into synaptic vesicles at presynaptic nerve terminals of excitatory neural cells	transmembrane transport	localization	symporter activity	transporter activity	integral component of the membrane
AAEL002679	C4	tmp_C12	Probably ATP-dependant helicase lhr	518.59	897.005	458.955	61.585		E. coli lhr	unknown	unknown	unknown	unknown	unknown
AAEL013327	C4	tmp_C1	Circadian clock-controlled protein	269.35	282.31	339.05	65.61		Component of the circadian clock or downstream effector of clock function	circadian rhythm	rhythmic process	unknown	unknown	extracellular space
AAEL014128	C4	tmp_C11	.	324.8	212.04	176.865	81.58		-	unknown	unknown	unknown	unknown	unknown
XLOC002997	C4	tmp_C2	NADH-ubiquinone oxidoreductase chain 4	381.77	218.295	153.44	89.8		Core subunit of the mitochondrial membrane respiratory chain NADH dehydrogenase	oxidation-reduction process	metabolic process	oxidoreductase activity	catalytic activity	integral component of the membrane
AAEL013407	C4	tmp_C1	Catalase	633.42	755.91	570.09	150.2		Occurs in almost all aerobically respiring organisms and serves to protect cells from the toxic effects of hydrogen peroxide	oxidation-reduction process / response to oxidative stress	metabolic process / response to stimulus	catalase activity / heme binding	catalytic activity / binding	peroxisome
AAEL003012	C4	tmp_C12	protease m1 zinc metalloprotease	3850.02	4095.03	2236.06	155.345		Appears to have a role in the catabolic pathway of the renin-angiotensin system. Probably plays a role in regulating growth and differentiation of early B-lineage cells (By similarity). Release of N-terminal glutamate from a peptide.	proteolysis	metabolic process	metallopeptidase activity / zinc ion binding	catalytic activity / binding	unknown
AAEL010782	C4	tmp_C1	carboxypeptidase - Zinc carboxypeptidase A 1	603.06	584.82	572.63	169.84		Involved in the digestion of the blood meal	proteolysis	metabolic process	metallocarboxypeptidase activity / zinc ion binding	catalytic activity / binding	extracellular region
AAEL000545	C4	tmp_C1	Juvenile hormone esterase - (Gambiae: carboxylesterase)	1182.98	1241.66	818.145	181.76		JH esterase plays a crucial role in the decrease of JH activity in lepidopteran insects	unknown	metabolic process	carboxylic ester hydrolase activity	catalytic activity	unknown
AAEL013517	C4	tmp_C1	pupal cuticle protein 78E - Endocuticle structural glycoprotein SgAbd-5	951.3	799.915	697.98	255.895		Component of the soft endocuticle of desert locust	chitin-based cuticle development	developmental process	structural constituent of cuticle	structural molecule acivity	extracellular matrix
AAEL001517	C4	tmp_C1	carboxylesterase - Esterase B1//Bile salt-activated lipase	1148.84	1134.28	873.805	315.955		Overproduction of nonspecific esterases is a common mechanism of resistance to organophosphate insecticides	unknown	metabolic process	carboxylic ester hydrolase activity	catalytic activity	unknown
AAEL009895	C4	tmp_C1	neprilysin - Membrane metallo-endopeptidase-like 1	1388	1508.96	1162.93	404.905		Metalloprotease involved in sperm function, possibly by modulating the processes of fertilization and early embryonic development	proteolysis	metabolic process	metallopeptidase activity	catalytic activity	unknown
AAEL017460	C4	tmp_C1	Angiotensin-converting enzyme	2449.56	2704.33	2872.89	626.24		May be involved in the specific maturation or degradation of a number of bioactive peptides.	proteolysis	metabolic process	metallopeptidase activity / peptidyl dipeptidase activity	catalytic activity	membrane
AAEL017027	C4	tmp_C1	ATP-dependant helicase/nuclease subunit A	3330.24	3791.64	3156.82	989.465		The heterodimer acts as both an ATP-dependent DNA helicase and an ATP-dependent, dual-direction single-stranded exonuclease	unknown	unknown	unknown	unknown	unknown
AAEL017413	C4	tmp_C2	.	20850.3	9490.56	8582.68	4391.97		-	unknown	unknown	unknown	unknown	unknown
AAEL017511	C4	tmp_C1	Spike glycoprotein: has domain found in coronavirus	17875.2	20440.3	17448.5	5319.26		S1 attaches the virion to the cell membrane by interacting with cell receptors, initiating the infection	unknown	unknown	unknown	unknown	unknown
