# Supplementary material for: Mating-Induced Transcriptome Changes in the Reproductive Tract of Female Aedes aegypti
Source: PLoS Negl Trop Dis. 2016 Feb 22;10(2):e0004451. doi: 10.1371/journal.pntd.0004451 (PMC4764262; doi:10.1371/journal.pntd.0004451)
Supplement: S4 Table — Orthologous genes that were identified in this study and in An. gambiae[23], their fold-change and annotation. (XLSX) [file pntd.0004451.s005.xlsx]

## Sheet: Concordant.Aeg_Ano.DE.orthologu
Aedes_ID	Anopheles_ID	Aedes_log2_FC	Anopheles_log2_FC	Annotation
AAEL014570	AGAP004566	2.95689	-1.0635	Oviductin - Transmembrane protease serine 9/Trypsin-1
AAEL001680	AGAP006118	2.6059	1.52105	.
AAEL006479	AGAP001181	1.56308	NaN	UPF078 Protein Mmwyl1_0624
AAEL008625	AGAP009467	0.272544	NaN	ABC transporter - ATP-binding cassette sub-family G member 4
AAEL008138	AGAP001858	2.69326	0.124328	ABC transporter - ATP-binding cassette sub-family G member 1
AAEL006432	AGAP009274	0.563631	0.298658	Sugar transporter - Facilitated trehalose transporter Tret1
AAEL005416	AGAP003714	0.79565	0.475085	oxidase/peroxidase - Chorion peroxidase
AAEL010139	AGAP008878	1.68614	-1.42761	Serine protease - Putative defense protein 1
AAEL007887	AGAP011808	5.06829	0.565597	Ornithine decarboxylase
AAEL004951	AGAP010887	2.66164	2.72465	Pupal cuticle protein 20
AAEL002833	AGAP011828	2.06622	1.71809	cathepsin l - Cathepsin L/Retinol dehydrogenase 13
AAEL003841	AGAP011294	3.96437	3.55949	defensin anti-microbial peptide - Defensin-A
AAEL015458	AGAP000376	2.71063	2.774	Transferrin
AAEL003857	AGAP011294	3.25342	3.55949	defensin anti-microbial peptide - Defensin-A
AAEL003832	AGAP011294	3.49011	3.55949	defensin anti-microbial peptide - Defensin-C
AAEL015639	AGAP000376	2.70062	2.774	Transferrin
AAEL006766	AGAP011737	3.37322	0.695994	Venom metalloproteinase 3
AAEL000611	AGAP000693	3.99319	2.99458	cecropin anti-microbial peptide - Cecropin-B type 2
AAEL000621	AGAP000694	3.9744	-1.12433	cecropin anti-microbial peptide - Cecropin-B
AAEL015515	AGAP000693	3.37465	2.99458	cecropin anti-microbial peptide - Cecropin-A
AAEL010936	AGAP008915	4.70204	0.823749	gamma glutamyl transpeptidases - Gamma-glutamyltranspeptidase 1/Protein 5NUC
AAEL002280	AGAP010343	2.6685	NaN	ctl2 - CTL-like protein 2
AAEL005337	AGAP007550	2.36568	NaN	carbonic anhydrase -Carbonic anhydrase 2
AAEL006761	AGAP011737	3.36877	0.695994	Venom metalloproteinase 3
AAEL015561	AGAP008915	4.64342	0.823749	gamma glutamyl transpeptidases - Gamma-glutamyltranspeptidase 1
AAEL013492	AGAP004978	2.08694	0.757023	prophenoloxidase - Phenoloxidase subunit 1/Phenoloxidase subunit A3
AAEL006827	AGAP008022	2.66736	0.641546	cytochrome P450 CYP12F8 - Cytochrome P450 CYP12A2
AAEL000224	AGAP008998	2.27621	0.0703893	serine protease - Serine proteinase stubble
AAEL012873	AGAP007622	3.02669	0.321928	Angiotensin-converting enzyme (dipeptidyl carboxypeptidase)
AAEL010434	AGAP004203	5.30668	NaN	vitellogenin-A1 precursor - Vitellogenin-A1
AAEL006138	AGAP004203	6.51393	NaN	Vitellogenin-A1
AAEL011638	AGAP011459	-0.643277	-1.12433	cyclic-nucleotide-gated cation channel - Cyclic nucleotide-gated cation channel beta-1
AAEL011702	AGAP006765	-3.26845	NaN	Germin-like protein 12-2 - Ryamide (mel)
AAEL008045	AGAP005768	-2.40301	-3.0197	Hexamerin 2 Beta
AAEL011513	AGAP007079	-4.27595	-0.0703893	Nose resistant to fluoxetine protein 6
AAEL009685	AGAP010311	-4.72588	-0.0976108	Oxidoreductase - Dehydrogenase/reductase SDR family member 11
AAEL014450	AGAP005784	-1.96888	NaN	peptidyl-glycine alpha-amidating monooxygenase - Peptidyl-alpha-hydroxyglycine alpha-amidating lyase 2
AAEL007732	AGAP005784	-2.37454	NaN	peptidyl-glycine alpha-amidating monooxygenase - Peptidyl-alpha-hydroxyglycine alpha-amidating lyase 2
AAEL001503	AGAP009036	-1.8635	0.516015	Sodium/hydrogen exchanger 3 (nhe3)
AAEL002656	AGAP008782	-3.06017	-1.90689	Probably ATP-dependant helicase lhr - Limulus clotting factor
AAEL005957	AGAP011512	-2.20624	NaN	Phospholipase B1, membrane-associated
AAEL009895	AGAP001791	-1.80617	-2.31325	neprilysin - Membrane metallo-endopeptidase-like 1
